# Supplementary material for: Hemorrhage in Pelvic Ring Fractures After Low-Energy Trauma: A Systematic Review
Source: J Clin Med. 2024 Nov 28;13(23):7223. doi: 10.3390/jcm13237223 (PMC11642442; doi:10.3390/jcm13237223)
Supplement: Supplementary file 1 [file jcm-13-07223-s001.zip]

Archive with 4 entries (4 files):
- S1- Search strategy.pdf
- S2- Excluded studies.pdf
- S3- Detailed description of fractures.pdf
- S4- CaRe Checklist rating.pdf
